# Supplementary material for: Genome-Wide Association Studies Reveal That the Abietane Diterpene Isopimaric Acid Promotes Rice Growth through Inhibition of Defense Pathways
Source: Int J Mol Sci. 2024 Aug 23;25(17):9161. doi: 10.3390/ijms25179161 (PMC11395554; doi:10.3390/ijms25179161)
Supplement: Supplementary file 1 [file ijms-25-09161-s001.zip]

Archive with 1 entries (1 files):
- ijms-3153042-supplementary.pdf
